# Supplementary material for: Experimental paradigms revisited: oxidative stress-induced tRNA fragmentation does not correlate with stress granule formation but is associated with delayed cell death
Source: Nucleic Acids Res. 2022 Jun 14;50(12):6919–37. doi: 10.1093/nar/gkac495 (PMC9262602; doi:10.1093/nar/gkac495)
Supplement: gkac495_Supplemental_Files [file gkac495_supplemental_files.zip]

Archive with 5 entries (5 files):
- Supplementary_amended.pdf
- Table S2.xlsx
- Table S3.xlsx
- Table S4.xlsx
- Table S5.xlsx
