# Supplementary material for: Experimental paradigms revisited: oxidative stress-induced tRNA fragmentation does not correlate with stress granule formation but is associated with delayed cell death
Source: Nucleic Acids Res. 2022 Jun 14;50(12):6919–37. doi: 10.1093/nar/gkac495 (PMC9262602; doi:10.1093/nar/gkac495)
Supplement: gkac495_Supplemental_Files [file gkac495_supplemental_files.zip › Table S2.xlsx]

## Sheet: Gly_Gel 1
	Supplementary Table 2. Quantification of endogenously produced 5' tsRNA-GlyGCC after As[III] exposure (0.5 mM) of HeLa cells for 60 min
	As[III] 0.5 mM_60 min (5' tsRNA-Gly)	Gel 1
	synthetic tsRNA is 32 nt
						1	0,375 ug total RNA
						2	0,75 ug total RNA
						3	1,5 ug total RNA
		mass (pg)	synthetic tsRNA density
	1000 pg	1000	n.d.
	750 pg	750	76173.7
	500 pg	500	65780.4
	250 pg	250	50946.7
	100 pg	100	30809.8
	50 pg	50	16739.7
	25 pg	25	7895.17
	10 pg	10	2494.3
	5 pg	5	571.849
	mass loaded (microgram total RNA)	Cell number	endo tsRNA-Gly density
	ctrl	59125	n.d.
	0.375	14781	1839.58
	0.75	29563	4864.28
	1.5	59125	13296.3
	calculated mass in pigogram (pg)	x = y +395,67/318,36
	total mass in pg	Cell number	picogram 5' tsRNA per cell	moles 5' tsRNA per cell	equals 5' tsRNA per cell
	7.02113	14781	0.00047501	0,04658*10^-18	28050
	16.522	29563	0.000558874	0.05434 *10^-18	32720
	43.0079	59125	0.000727406	0.07084 *10^-18	42660
					34476.7	Average number per cell
	with multimers
	calculated mass (pg): y +1543,2/56,973 =x	total (pg)	ng	cells	per cell (pg)	equals (mol) per cell	equals molecules per cell
sup	27.0865	411.173	15.5655			1,611 pmol	970400000000
65617 cells	27.0865		0.0270865	16404.2	0.00165119
32808,5 cells	27.0865		0.0270865	32808.5	0.000825594
16404,25 cells	27.0865		0.0270865	65617	0.000412797
					0.000963193	2,207 amol	1329000

## Sheet: Gly_Gel 2
	Supplementary Table 2. Quantification of endogenously produced 5' tsRNA-GlyGCC after As[III] exposure (0.5 mM) of HeLa cells for 60 min
	As[III] 0.5 mM_60 min (5' tsRNA-Gly)	Gel 2
	synthetic tsRNA is 32 nt
						1	0,375 ug total RNA
						2	0,75 ug total RNA
						3	1,5 ug total RNA
		mass (pg)	synthetic tsRNA density
	1000 pg	1000	x
	750 pg	750	78391.8
	500 pg	500	61404.3
	250 pg	250	50099.3
	100 pg	100	23025.6
	50 pg	50	11687.4
	25 pg	25	5134.59
	10 pg	10	1454.58
	5 pg	5	386.192
	mass loaded (microgram total RNA)	Cell number	endo tsRNA-Gly density
	ctrl	59125	n.d.
	0.38	14781	1733.58
	0.75	29563	3744.03
	1.5	59125	10482.2
	calculated mass in pigogram (pg)	x = y -414/202,96
	total mass in pg	Cell number	picogram 5' tsRNA per cell	moles 5' tsRNA per cell	equals 5' tsRNA per cell
	6.50166	14781	0.000439866	0,04270*10^-18	25710
	16.4073	29563	0.000554996	0.05337 *10^-18	32140
	49.6068	59125	0.000839015	0.08151 *10^-18	49090
					35646.7	Average number per cell
