# Supplementary material for: Experimental paradigms revisited: oxidative stress-induced tRNA fragmentation does not correlate with stress granule formation but is associated with delayed cell death
Source: Nucleic Acids Res. 2022 Jun 14;50(12):6919–37. doi: 10.1093/nar/gkac495 (PMC9262602; doi:10.1093/nar/gkac495)
Supplement: gkac495_Supplemental_Files [file gkac495_supplemental_files.zip › Table S3.xlsx]

## Sheet: Ala_Gel 1 
	Supplementary Table 3. Quantification of endogenously produced 5' tsRNA-AlaAGC after As[III] exposure (0.5 mM) of HeLa cells for 60 min
	As[III] 0.5 mM_60 min (5' tsRNA-Ala)	Gel 1
					1	0,375 ug total RNA
	synthetic 5' tsRNA is 30 nt				2	0,75 ug total RNA
					3	1,5 ug total RNA
		mass (pg)	synthetic tsRNA density
	1000 pg	1000
	750 pg	750
	500 pg	500
	250 pg	250	19361.1
	100 pg	100	17563.4
	50 pg	50	15460.5
	25 pg	25	7949.02
	10 pg	10	4133.04
	5 pg	5	1087.62
	mass loaded (microgram total RNA)	Cell number	endo tsRNA-Ala density
	ctrl	59125	n.d.
	0.375	14781	110.78
	0.75	29563	2674.32
	1.5	59125	3878.87
	calculated mass in pigogram (pg)	x = y -281.9/305,58
	total mass in pg	Cell number	picogram 5' tsRNA per cell	moles 5' tsRNA per cell	equals 5' tsRNA per cell
	-0.559984	14781
	7.35588	29563	0.000248821	0.02575 *10^-18	15510
	11.3521	59125	0.000192002	0.01987 *10^-18	11970
					13740	Average number per cell

## Sheet: Ala_Gel 2
	Supplementary Table 3. Quantification of endogenously produced 5' tsRNA-AlaAGC after As[III] exposure (0.5 mM) of HeLa cells for 60 min
	As[III] 0.5 mM_60 min (5' tsRNA-Ala)	Gel 2
	synthetic 5' tsRNA is 30 nt					1	0,375 ug total RNA
						2	0,75 ug total RNA
						3	1,5 ug total RNA
		mass (pg)	synthetic tsRNA density
	1000 pg	1000	101276
	750 pg	750	84056.6
	500 pg	500	51828.3
	250 pg	250	45129.4
	100 pg	100	32164.7
	50 pg	50	15477.6
	25 pg	25	8330.64
	10 pg	10	3262.42
	5 pg	5	1571.13
	mass loaded (microgram total RNA)	Cell number	endo tsRNA-Ala density
	ctrl	59125	n.d.
	0.375	14781	n.d
	0.75	29563	3996.79
	1.5	59125	6218.09
	without multimers
	calculated mass in pigogram (pg)	x = y -8,5621/319,81
	total mass in pg	Cell number	picogram 5' tsRNA per cell	moles 5' tsRNA per cell	equals 5' tsRNA per cell
	12.4706	29563	0.000421832	0,04366*10^-18	26290
	19.4163	59125	0.000328394	0,03399*10^-18	20470
					23380	Average number per cell

## Sheet: Ala_Gel 3
	Supplementary Table 3. Quantification of endogenously produced 5' tsRNA-AlaAGC after As[III] exposure (0.5 mM) of HeLa cells for 60 min
	As[III] 0.5 mM_60 min (5' tsRNA-Ala)	Gel 3
						1	0,375 ug total RNA
	synthetic 5' tsRNA is 30 nt					2	0,75 ug total RNA
						3	1,5 ug total RNA
		mass (pg)	synthetic tsRNA density
	1000 pg	1000	x
	750 pg	750	95744.3
	500 pg	500	87237
	250 pg	250	62356.2
	100 pg	100	31028
	50 pg	50	14414.2
	25 pg	25	5695.3
	10 pg	10	1796.06
	5 pg	5	577.506
	mass loaded (microgram total RNA)	Cell number	endo tsRNA-Ala density
	ctrl	59125	n.d.
	0.375	14781	699.92
	0.75	29563	1360.41
	1.5	59125	4561.52
	without multimers
	calculated mass in pigogram (pg)	x = y +1607,3/323,93
	total mass in pg	Cell number	picogram 5' tsRNA per cell	moles 5' tsRNA per cell	equals 5' tsRNA per cell
	7.12259	14781	0.000481875	0,04968*10^-18	29920
	9.16157	29563	0.0003099	0,03208 *10^-18	19320
	19.0437	59125	0.000322092	0,03312 *10^-18	19940
					23060	Average number per cell

## Sheet: Ala_Gel 4
	Supplementary Table 3. Quantification of endogenously produced 5' tsRNA-AlaAGC after As[III] exposure (0.5 mM) of HeLa cells for 60 min
	As[III] 0.5 mM_60 min (5' tsRNA-Ala)	Gel 4
	synthetic 5' tsRNA is 30 nt
		mass (pg)	synthetic tsRNA density
	1000 pg	1000	x
	750 pg	750	80010
	500 pg	500	72350
	250 pg	250	50341
	100 pg	100	29354
	50 pg	50	x
	25 pg	25	x
	10 pg	10	1813.83
	5 pg	5	493.92
	mass loaded (microgram total RNA)	Cell number	endo tsRNA-Ala density
	ctrl	59125
	0.375	14781	877.861
	0.75	29563	1556.08
	1.5	59125	3971.63
	without multimers
	calculated mass in pigogram (pg)	x = y -1798,7/204,95
	total mass in pg	Cell number	picogram 5' tsRNA per cell	moles 5' tsRNA per cell	equals 5' tsRNA per cell
	-4.49299	14781	-0.000303971
	-1.18383	29563	-4.00442e-05
	10.6022	59125	0.000179319	0,01863 *10^-18	11220
					11220	Average number per cell
ctrl
0.375 ug (cells)
0.75 ug (cells)
1.5 ug (cells)
