# Supplementary material for: Experimental paradigms revisited: oxidative stress-induced tRNA fragmentation does not correlate with stress granule formation but is associated with delayed cell death
Source: Nucleic Acids Res. 2022 Jun 14;50(12):6919–37. doi: 10.1093/nar/gkac495 (PMC9262602; doi:10.1093/nar/gkac495)
Supplement: gkac495_Supplemental_Files [file gkac495_supplemental_files.zip › Table S4.xlsx]

## Sheet: TransFect_Ala_Gel 1
	Supplementary Table 4. Quantification of transfected 5' tsRNA-AlaAGC into HeLa cells for 7 hours
	Matt_VIE435 transfection (5' tsRNA-Ala)		Gel 1
					1	1,5 ug total RNA
	synthetic tsRNA is 30 nt				2	0,75 ug total RNA
					3	0,375 ug total RNA
					4	fraction of supernatant
		mass (pg)	synthetic tsRNA density	synthetic tsRNA multimer density	Sum
	750 pg	750	36363.4	1596.11	37959.5
	500 pg	500	23944.4	956.799	24901.2
	250 pg	250	11791.6		11791.6
	100 pg	100	3897.79		3897.79
	50 pg	50	1314.51		1314.51
	mass loaded (microgram total RNA)		endogenous tsRNA density	endogenous tsRNA multimer density	Sum
	Supernatant	(1/15.18tel of total)	45438.6	50704.8	96143.4
	0.375	14781	35311.8	24721	60032.8
	0.75	29563	48962.1	46792.9	95755
	1.5	59125	64177.3	65299.5	129477
	without multimers
	calculated mass in pigogram (pg)	x = y +1023,5/49,957
transfected with tsRNA (ng)	total mass in pg	Cell number	picogram 5' tsRNA per cell	moles 5' tsRNA per cell	equals 5' tsRNA per cell
	930.043	supernatant
1500	727.331	14781	0.0492072	5,093*10^-18	3067000
1500	1000.57	29563	0.0338454	3,503 *10^-18	2110000
1500	1305.14	59125	0.0220742	2,284 *10^-18	1376000
					2.18433e+06	Average number per cell
	with multimers
	calculated mass in pigogram (pg)	x = y +1314,4/52,386
	total mass in pg	Cell number	picogram 5' tsRNA per cell	moles 5' tsRNA per cell	equals 5' tsRNA per cell
	1860.38	supernatant
1500	1171.06	14781	0.0792275	8,20*10^-18	4938000
1500	1852.96	29563	0.0626785	6,487 *10^-18	3907000
1500	2496.68	59125	0.0422272	4,371 *10^-18	2632000
					3.82567e+06	Average number per cell

## Sheet: TransFect_Ala_Gel 2
	Supplementary Table 4. Quantification of transfected 5' tsRNA-AlaAGC into HeLa cells for 7 hours
	Matt_VIE435 transfection (5' tsRNA-Ala)	Gel 2		Gel was not perfectly blotted on region of small RNAs
	synthetic tsRNA is 30 nt
				1	1,5 ug total RNA
				2	0,75 ug total RNA
				3	0,375 ug total RNA
				4	fraction of supernatant
		mass (pg)	synthetic tsRNA density	synthetic tsRNA multimer density	Sum
	750 pg	750	33813.4	5561.86	39375.2
	500 pg	500	22430.9	8777.18	31208.1
	250 pg	250	9172.92	594.335	9767.25
	100 pg	100	2911.76	260.021	3171.78
	50 pg	50	1217.72	912.163	2129.88
	25 pg	25	517.627	0	517.627
							x
	mass loaded (microgram total RNA)		endogenous tsRNA density	endogenous tsRNA multimer density	Density Sum
	Supernatant	(1/15.18tel of total)	22592.6	34283.9	56876.5
	0.375	14781	6132.65	7358.4	13491.1
	0.75	29563	20013.2	16292.4	36305.5
	1.5	59125	49715.6	52114.7	101830
	without multimers
	calculated mass in pigogram (pg)	x = y +1383,4/46,785
	total mass in pg	Cell number	picogram 5' tsRNA per cell	moles 5' tsRNA per cell	equals 5' tsRNA per cell
	512.472	supernatant
	160.651	14781	0.0108687	1.125 *10^-18	677500
	457.338	29563	0.0154699	1.601 *10^-18	964200
	1092.21	59125	0.0184729	1.912 *10^-18	1151000
					930900	Average number per cell
	with multimers
	calculated mass in pigogram (pg)	x = y +1543,2/56,973
	total mass in pg	Cell number	picogram 5' tsRNA per cell	moles 5' tsRNA per cell	equals 5' tsRNA per cell
	1025.39	supernatant
	263.884	14781	0.0178529	1.847 *10^-18	1113000
	664.328	29563	0.0224716	2.326 *10^-18	1400000
	1814.43	59125	0.030688	3.176 *10^-18	1913000
					1.47533e+06	Average number per cell

## Sheet: TransFect_Ala_Gel 3
	Supplementary Table 4. Quantification of transfected 5' tsRNA-AlaAGC into HeLa cells for 7 hours
		Matt_VIE435 transfection (5' tsRNA-Ala)	Gel 3
					1	1,5 ng transfected
		synthetic tsRNA is 30 nt			2	15 ng transfected
					3	150 ng transfected
					4	1.500 ng transfected
			mass (pg)	synthetic tsRNA density	synthetic tsRNA multimer density	Sum
		1000 pg	1000	49012		49012
		750 pg	750	41556.7		41556.7
		500 pg	500	28824.6		28824.6
		250 pg	250	11235.3		11235.3
		100 pg	100	4465.2		4465.2
		50 pg	50	1856.75		1856.75
		25 pg	25	613.192		613.192
	transfected with tsRNA (ng)	mass loaded (microgram total RNA)		endogenous tsRNA density	endogenous tsRNA multimer density	Density Sum
	1.5
	15	1.5	59125	n.d.	n.d.	n.d.
	150	1.5	59125	2873.06	1684.23	4557.3
	1500	1.5	59125	42026	25526.9	67553
		without multimers
		calculated mass in pigogram (pg)	x = y +378,31/52,416
		total mass in pg	Cell number	picogram 5' tsRNA per cell	moles 5' tsRNA per cell	equals 5' tsRNA per cell
	15	n.d.	59125	n.d.	n.d.	n.d.
	150	62.0301	59125	0.00104914	0.1087 *10^-18	65440
	1500	808.996	59125	0.0136828	1.416 *10^-18	852600
		with multimers
		calculated mass in pigogram (pg)	x = y +378,31/52,416
		total mass in pg	Cell number	picogram 5' tsRNA per cell	moles 5' tsRNA per cell	equals 5' tsRNA per cell
	15	n.d.	59125	n.d.	n.d.
	150	94.1622	59125	0.0015926	0.1646 *10^-18	99100
	1500	1296	59125	0.0219197	2.269 *10^-18	1366000

## Sheet: TransFect_Ala_Gel 4
	Supplementary Table 4. Quantification of transfected 5' tsRNA-AlaAGC into HeLa cells for 7 hours
		Matt_VIE435 transfection (5' tsRNA-Ala)	Gel 4
		synthetic tsRNA is 30 nt			1	1,5 ug total RNA	150 ng transfected
					2	0,75 ug total RNA	150 ng transfected
					3	0,375 ug total RNA	150 ng transfected
					4	1,5 ug total RNA	1.500 ng transfected
					5	0,75 ug total RNA	1.500 ng transfected
					6	0,375 ug total RNA	1.500 ng transfected
			mass (pg)	synthetic tsRNA density	synthetic tsRNA multimer density	Sum
		500 pg	500	15500.6		15500.6
		250 pg	250	6702.05		6702.05
		100 pg	100	2713.3		2713.3
		50 pg	50	857.678		857.678
		25 pg	25	100.364		100.364
	transfected with tsRNA (ng)	mass loaded (microgram total RNA)		endogenous tsRNA density	endogenous tsRNA multimer density	Density Sum
	150	0.375	14781	7658.53	13639.7	21298.3
	150	0.75	29563	11526.1	12676.4	24202.5
	150	1.5	59125	29625.3	33165	62790.3
		without multimers
		calculated mass in pigogram (pg)	x = y +759,38/32,077
		total mass in pg	Cell number	picogram 5' tsRNA per cell	moles 5' tsRNA per cell	equals 5' tsRNA per cell
	150	262.428	14781	0.0177544	1,837*10^-18	1106000
	150	382.998	29563	0.0129553	1,341*10^-18	807700
	150	947.241	59125	0.016021	1.658 *10^-18	998500
						970733	Average number per cell
		with multimers
		calculated mass in pigogram (pg)	x = y +378,31/52,416
		total mass in pg	Cell number	picogram 5' tsRNA per cell	moles 5' tsRNA per cell	equals 5' tsRNA per cell
	150	687.647	14781	0.0465224	4,815*10^-18	2899000
	150	778.185	29563	0.026323	2,724*10^-18	1640000
	150	1981.16	59125	0.033508	3,468*10^-18	2089000
						2.20933e+06	Average number per cell
