# Supplementary material for: Experimental paradigms revisited: oxidative stress-induced tRNA fragmentation does not correlate with stress granule formation but is associated with delayed cell death
Source: Nucleic Acids Res. 2022 Jun 14;50(12):6919–37. doi: 10.1093/nar/gkac495 (PMC9262602; doi:10.1093/nar/gkac495)
Supplement: gkac495_Supplemental_Files [file gkac495_supplemental_files.zip › Table S5.xlsx]

## Sheet: TransFect_Gly_Gel 1
	Supplementary Table 5. Quantification of transfected 5' tsRNA-GlyGCC into HeLa cells for 7 hours
		Matt_VIE436 transfection (5' tsRNA-Gly)	Gel 1
		synthetic RNA is 32 nt
					1.4	1,5 ug total RNA
					2.5	0,75 ug total RNA
					3.6	0,375 ug total RNA
			mass (pg)	synthetic tsRNA density	synthetic tsRNA multimer density	Sum
		500 pg	500	28026.1		28026.1
		250 pg	250	16903.2		16903.2
		100 pg	100	7471.38		7471.38
		50 pg	50	2629.37		2629.37
		25 pg	25	1567.74		1567.74
	transfected with tsRNA (ng)	mass loaded (microgram total RNA)		endogenous tsRNA density	endogenous tsRNA multimer density	Density Sum
	150	0.375	14781	2735.83	0	2735.83
	150	0.75	29563	6260.99	0	6260.99
	150	1.5	59125	8226.37	0	8226.37
		without multimers
		calculated mass in pigogram (pg)	x = y -918,79/56,22
		total mass in pg	Cell number	picogram 5' tsRNA per cell	moles 5' tsRNA per cell	equals 5' tsRNA per cell
	150	32.3202	14781	0.0021866	0,2125*10^-18	128000
	150	95.0231	29563	0.00321426	0,315*10^-18	187600
	150	129.982	59125	0.00219842	0.2135*10^-18	128600
				0.0025331		148067	Average number per cell
	transfected with tsRNA (ng)	mass loaded (microgram total RNA)	Cell number	endogenous tsRNA density	endogenous tsRNA multimer density	Density Sum
	1500	0.375	14781	8603.76	1751.35	10355.1
	1500	0.75	29563	25570.4	11621.6	37192
	1500	1.5	59125	34547.1	12084	46631.1
		without multimers
		calculated mass in pigogram (pg)	x = y -918,79/56,22
		total mass in pg	Cell number	picogram 5' tsRNA per cell	moles 5' tsRNA per cell	equals 5' tsRNA per cell
	1500	136.695	14781	0.009248	0,8976 *10^-18	540500
	1500	438.485	29563	0.0148322	1,439*10^-18	866600
	1500	598.155	59125	0.0101168	0,9820 *10^-18	591400
						666167	Average number per cell
		with multimers
		calculated mass in pigogram (pg)	x = y -918,79/56,22
		total mass in pg	Cell number	picogram 5' tsRNA per cell	moles 5' tsRNA per cell	equals 5' tsRNA per cell
	1500	167.846	14781	0.0113555	1,102*10^-18	663800
	1500	645.201	29563	0.0218246	2,117*10^-18	1275000
	1500	813.097	59125	0.0137522	1,334*10^-18	803500
						914100	Average number per cell
